# Supplementary material for: Robotic-Assisted Kinematically Aligned Total Knee Arthroplasty Demonstrated Early Rehabilitation and Select Mental Health-Related Quality of Life Improvements Compared to Conventional MA-TKA
Source: J Clin Med. 2026 Jun 21;15(12):4817. doi: 10.3390/jcm15124817 (PMC13301004; doi:10.3390/jcm15124817)
Supplement: Supplementary file 1 [file jcm-15-04817-s001.zip]

Archive with 1 entries (1 files):
- jcm-4318557-supplementary.pdf
